# Supplementary material for: Phylogenetic supertree reveals detailed evolution of SARS-CoV-2
Source: Sci Rep. 2020 Dec 22;10:22366. doi: 10.1038/s41598-020-79484-8 (PMC7755913; doi:10.1038/s41598-020-79484-8)
Supplement: Supplementary file 1 — Supplementary Table 1. [file 41598_2020_79484_MOESM1_ESM.xlsx]

## Sheet: Table S1
Phylogenetic supertree reveals detailed evolution of SARS-CoV-2
Tingting Li, Dongxia Liu, Yadi Yang, Jiali Guo, Yujie Feng, Xinmo Zhang, Shilong Cheng, Jie Feng
SUPPLEMENTARY TABLE S1: A summary of the genome information of 120 viral isolates involved in this study.
Accession	Release_Date	Species	Genus	Family	Length	Nuc_Completeness	Authors	Publications	Geo_Location	Host	Isolation_Source	Collection_Date	GenBank_Title
NC_045512	2020-01-13T00:00:00Z	Severe acute respiratory syndrome-related coronavirus	Betacoronavirus	Coronaviridae	29903	RefSeq	Wu,F., Zhao,S., Yu,B., Chen,Y.-M., Wang,W., Hu,Y., Song,Z.-G., Tao,Z.-W., Tian,J.-H., Pei,Y.-Y., Yuan,M.L., Zhang,Y.-L., Dai,F.-H., Liu,Y., Wang,Q.-M., Zheng,J.-J., Xu,L., Holmes,E.C., Zhang,Y.-Z.		China	Homo sapiens		2019-12	Severe acute respiratory syndrome coronavirus 2 isolate Wuhan-Hu-1, complete genome
MT198651	2020-03-17T00:00:00Z	Severe acute respiratory syndrome-related coronavirus	Betacoronavirus	Coronaviridae	29611	GenBank	Bracho,M.A., D'Auria,G., Navarro,D., de Marco,G., Garcia-Gonzalez,N., Beamud,B., Gonzalez-Candelas,F.		Spain	Homo sapiens	oronasopharynx	2020-03-04	Severe acute respiratory syndrome coronavirus 2 isolate SARS-CoV-2/Valencia002/human/2020/ESP, partial genome
MT198652	2020-03-17T00:00:00Z	Severe acute respiratory syndrome-related coronavirus	Betacoronavirus	Coronaviridae	29302	GenBank	Bracho,M.A., D'Auria,G., Navarro,D., de Marco,G., Garcia-Gonzalez,N., Beamud,B., Gonzalez-Candelas,F.		Spain	Homo sapiens	lung	2020-03-05	Severe acute respiratory syndrome coronavirus 2 isolate SARS-CoV-2/Valencia003/human/2020/ESP, partial genome
MT198653	2020-03-17T00:00:00Z	Severe acute respiratory syndrome-related coronavirus	Betacoronavirus	Coronaviridae	29611	GenBank	Bracho,M.A., D'Auria,G., Navarro,D., de Marco,G., Garcia-Gonzalez,N., Beamud,B., Gonzalez-Candelas,F.		Spain	Homo sapiens	oronasopharynx	2020-03-08	Severe acute respiratory syndrome coronavirus 2 isolate SARS-CoV-2/Valencia001/human/2020/ESP, partial genome
MT192759	2020-03-16T00:00:00Z	Severe acute respiratory syndrome-related coronavirus	Betacoronavirus	Coronaviridae	29862	GenBank	Tsao,K.-C., Gong,Y.-N., Yang,S.-L., Liu,Y.-C., Huang,C.-G., Huang,Y.-C., Chen,G.-W., Shih,S.-R.		Taiwan	Homo sapiens	lung, oronasopharynx	2020-01-25	Severe acute respiratory syndrome coronavirus 2 isolate SARS-CoV-2/CGMH-CGU-01/human2020/TWN, complete genome
MT192765	2020-03-16T00:00:00Z	Severe acute respiratory syndrome-related coronavirus	Betacoronavirus	Coronaviridae	29829	GenBank	Zeller,M., Anderson,C., Spencer,E., Klitting,R., Robles-Sikisaka,R., Gangavarapu,K., Nicholson,L., Andersen,K.		USA	Homo sapiens		2020-03-11	Severe acute respiratory syndrome coronavirus 2 isolate SARS-CoV-2/PC00101P/human/2020/USA, complete genome
MT192773	2020-03-16T00:00:00Z	Severe acute respiratory syndrome-related coronavirus	Betacoronavirus	Coronaviridae	29890	GenBank	Nguyen,H.T., Cao,T.M., Pham,H.T.T., Vu,N.P.H., Dao,M.H., Huynh,L.T.K., Nguyen,L.T., Nguyen,N.T., Nguyen,T.T.N., Nguyen,A.H., Luong,Q.C., Nguyen,T.V., Tran,K.C., Pham,Q.D., Tran,T., Hoang,C.Q., Nguyen,T.T., Le,H.Q., Phung,T.M., Vo,T.N.A., Nguyen,S.N., Pham,D.T., Phan,L.T.		Viet Nam	Homo sapiens		2020-01-22	Severe acute respiratory syndrome coronavirus 2 isolate SARS-CoV-2/nCoV-19-02S/human/2020/VNM, complete genome
MT192772	2020-03-16T00:00:00Z	Severe acute respiratory syndrome-related coronavirus	Betacoronavirus	Coronaviridae	29891	GenBank	Cao,T.M., Nguyen,H.T., Pham,H.T.T., Vu,N.P.H., Dao,M.H., Huynh,L.T.K., Nguyen,L.T., Nguyen,N.T., Nguyen,T.T.N., Nguyen,A.H., Luong,Q.C., Nguyen,T.V., Tran,K.C., Pham,Q.D., Tran,T., Hoang,C.Q., Nguyen,T.T., Le,H.Q., Phung,T.M., Vo,T.N.A., Nguyen,S.N., Pham,D.T., Phan,L.T.		Viet Nam	Homo sapiens		2020-01-22	Severe acute respiratory syndrome coronavirus 2 isolate SARS-CoV-2/nCoV-19-01S/human/2020/VNM, complete genome
MT188341	2020-03-13T00:00:00Z	Severe acute respiratory syndrome-related coronavirus	Betacoronavirus	Coronaviridae	29835	GenBank	Plumb,M., Garfin,J., Wang,X.		USA	Homo sapiens		2020-03-05	Severe acute respiratory syndrome coronavirus 2 isolate USA/MN1-MDH1/2020, complete genome
MT188339	2020-03-13T00:00:00Z	Severe acute respiratory syndrome-related coronavirus	Betacoronavirus	Coronaviridae	29783	GenBank	Plumb,M., Garfin,J., Wang,X.		USA	Homo sapiens		2020-03-09	Severe acute respiratory syndrome coronavirus 2 isolate USA/MN3-MDH3/2020, complete genome
MT188340	2020-03-13T00:00:00Z	Severe acute respiratory syndrome-related coronavirus	Betacoronavirus	Coronaviridae	29845	GenBank	Plumb,M., Garfin,J., Wang,X.		USA	Homo sapiens		2020-03-07	Severe acute respiratory syndrome coronavirus 2 isolate USA/MN2-MDH2/2020, complete genome
MT184909	2020-03-12T00:00:00Z	Severe acute respiratory syndrome-related coronavirus	Betacoronavirus	Coronaviridae	29882	GenBank	Tao,Y., Queen,K., Paden,C.R., Uehara,A., Zhang,J., Li,Y., Keckler,M.S., Laufer Halpin,A.S., Wang,H., Padilla,J., Lee,J., Elkins,C.A., Gerber,S.I., Tong,S.		USA	Homo sapiens	oronasopharynx	2020-02-21	Severe acute respiratory syndrome coronavirus 2 isolate 2019-nCoV/USA-CruiseA-22/2020, complete genome
MT184908	2020-03-12T00:00:00Z	Severe acute respiratory syndrome-related coronavirus	Betacoronavirus	Coronaviridae	29880	GenBank	Tao,Y., Queen,K., Paden,C.R., Uehara,A., Zhang,J., Li,Y., Keckler,M.S., Laufer Halpin,A.S., Wang,H., Padilla,J., Lee,J., Elkins,C.A., Gerber,S.I., Tong,S.		USA	Homo sapiens	oronasopharynx	2020-02-21	Severe acute respiratory syndrome coronavirus 2 isolate 2019-nCoV/USA-CruiseA-21/2020, complete genome
MT184911	2020-03-12T00:00:00Z	Severe acute respiratory syndrome-related coronavirus	Betacoronavirus	Coronaviridae	29882	GenBank	Queen,K., Uehara,A., Tao,Y., Paden,C.R., Zhang,J., Li,Y., Wang,H., Kamili,S., Lu,X., Lynch,B., Sakthivel,S.K.K., Whitaker,B.L., Wang,L., Murray,J.R., Padilla,J., Lee,J., Gerber,S.I., Lindstrom,S., Tong,S.		USA	Homo sapiens	oronasopharynx	2020-02-17	Severe acute respiratory syndrome coronavirus 2 isolate 2019-nCoV/USA-CruiseA-24/2020, complete genome
MT184913	2020-03-12T00:00:00Z	Severe acute respiratory syndrome-related coronavirus	Betacoronavirus	Coronaviridae	29882	GenBank	Queen,K., Uehara,A., Tao,Y., Paden,C.R., Zhang,J., Li,Y., Wang,H., Kamili,S., Lu,X., Lynch,B., Sakthivel,S.K.K., Whitaker,B.L., Wang,L., Murray,J.R., Padilla,J., Lee,J., Gerber,S.I., Lindstrom,S., Tong,S.		USA	Homo sapiens	oronasopharynx	2020-02-24	Severe acute respiratory syndrome coronavirus 2 isolate 2019-nCoV/USA-CruiseA-26/2020, complete genome
MT184907	2020-03-12T00:00:00Z	Severe acute respiratory syndrome-related coronavirus	Betacoronavirus	Coronaviridae	29882	GenBank	Tao,Y., Queen,K., Paden,C.R., Uehara,A., Zhang,J., Li,Y., Keckler,M.S., Laufer Halpin,A.S., Wang,H., Padilla,J., Lee,J., Elkins,C.A., Gerber,S.I., Tong,S.		USA	Homo sapiens	oronasopharynx	2020-02-18	Severe acute respiratory syndrome coronavirus 2 isolate 2019-nCoV/USA-CruiseA-19/2020, complete genome
MT184912	2020-03-12T00:00:00Z	Severe acute respiratory syndrome-related coronavirus	Betacoronavirus	Coronaviridae	29882	GenBank	Queen,K., Uehara,A., Tao,Y., Paden,C.R., Zhang,J., Li,Y., Wang,H., Kamili,S., Lu,X., Lynch,B., Sakthivel,S.K.K., Whitaker,B.L., Wang,L., Murray,J.R., Padilla,J., Lee,J., Gerber,S.I., Lindstrom,S., Tong,S.		USA	Homo sapiens	oronasopharynx	2020-02-17	Severe acute respiratory syndrome coronavirus 2 isolate 2019-nCoV/USA-CruiseA-25/2020, complete genome
MT184910	2020-03-12T00:00:00Z	Severe acute respiratory syndrome-related coronavirus	Betacoronavirus	Coronaviridae	29882	GenBank	Queen,K., Uehara,A., Tao,Y., Paden,C.R., Zhang,J., Li,Y., Wang,H., Kamili,S., Lu,X., Lynch,B., Sakthivel,S.K.K., Whitaker,B.L., Wang,L., Murray,J.R., Padilla,J., Lee,J., Gerber,S.I., Lindstrom,S., Tong,S.		USA	Homo sapiens	oronasopharynx	2020-02-18	Severe acute respiratory syndrome coronavirus 2 isolate 2019-nCoV/USA-CruiseA-23/2020, complete genome
MT163721	2020-03-10T00:00:00Z	Severe acute respiratory syndrome-related coronavirus	Betacoronavirus	Coronaviridae	29325	GenBank	Roychoudhury,P., Greninger,A., Jerome,K.		USA	Homo sapiens		2020-03-01	Severe acute respiratory syndrome coronavirus 2 isolate SARS-CoV-2/WA9-UW6/human/2020/USA, partial genome
MT163718	2020-03-10T00:00:00Z	Severe acute respiratory syndrome-related coronavirus	Betacoronavirus	Coronaviridae	29903	GenBank	Roychoudhury,P., Greninger,A., Jerome,K.		USA	Homo sapiens		2020-02-29	Severe acute respiratory syndrome coronavirus 2 isolate SARS-CoV-2/WA6-UW3/human/2020/USA, complete genome
MT163719	2020-03-10T00:00:00Z	Severe acute respiratory syndrome-related coronavirus	Betacoronavirus	Coronaviridae	29903	GenBank	Roychoudhury,P., Greninger,A., Jerome,K.		USA	Homo sapiens		2020-03-01	Severe acute respiratory syndrome coronavirus 2 isolate SARS-CoV-2/WA7-UW4/human/2020/USA, complete genome
MT163716	2020-03-10T00:00:00Z	Severe acute respiratory syndrome-related coronavirus	Betacoronavirus	Coronaviridae	29903	GenBank	Roychoudhury,P., Greninger,A., Jerome,K.		USA	Homo sapiens		2020-02-27	Severe acute respiratory syndrome coronavirus 2 isolate SARS-CoV-2/WA3-UW1/human/2020/USA, complete genome
MT163717	2020-03-10T00:00:00Z	Severe acute respiratory syndrome-related coronavirus	Betacoronavirus	Coronaviridae	29897	GenBank	Roychoudhury,P., Greninger,A., Jerome,K.		USA	Homo sapiens		2020-02-28	Severe acute respiratory syndrome coronavirus 2 isolate SARS-CoV-2/WA4-UW2/human/2020/USA, complete genome
MT163720	2020-03-10T00:00:00Z	Severe acute respiratory syndrome-related coronavirus	Betacoronavirus	Coronaviridae	29732	GenBank	Roychoudhury,P., Greninger,A., Jerome,K.		USA	Homo sapiens		2020-03-01	Severe acute respiratory syndrome coronavirus 2 isolate SARS-CoV-2/WA8-UW5/human/2020/USA, partial genome
MT159714	2020-03-09T00:00:00Z	Severe acute respiratory syndrome-related coronavirus	Betacoronavirus	Coronaviridae	29882	GenBank	Paden,C.R., Tao,Y., Queen,K., Uehara,A., Zhang,J., Li,Y., Wang,H., Kamili,S., Lu,X., Lynch,B., Sakthivel,S.K.K., Whitaker,B.L., Wang,L., Murray,J.R., Padilla,J., Lee,J., Gerber,S.I., Lindstrom,S., Tong,S.		USA	Homo sapiens	oronasopharynx	2020-02-18	Severe acute respiratory syndrome coronavirus 2 isolate 2019-nCoV/USA-CruiseA-16/2020, complete genome
MT159718	2020-03-09T00:00:00Z	Severe acute respiratory syndrome-related coronavirus	Betacoronavirus	Coronaviridae	29882	GenBank	Uehara,A., Tao,Y., Paden,C.R., Queen,K., Zhang,J., Li,Y., Keckler,M.S., Laufer Halpin,A.S., Wang,H., Padilla,J., Lee,J., Elkins,C.A., Gerber,S.I., Tong,S.		USA	Homo sapiens	oronasopharynx	2020-02-18	Severe acute respiratory syndrome coronavirus 2 isolate 2019-nCoV/USA-CruiseA-2/2020, complete genome
MT159717	2020-03-09T00:00:00Z	Severe acute respiratory syndrome-related coronavirus	Betacoronavirus	Coronaviridae	29882	GenBank	Uehara,A., Tao,Y., Paden,C.R., Queen,K., Zhang,J., Li,Y., Keckler,M.S., Laufer Halpin,A.S., Wang,H., Padilla,J., Lee,J., Elkins,C.A., Gerber,S.I., Tong,S.		USA	Homo sapiens	oronasopharynx	2020-02-17	Severe acute respiratory syndrome coronavirus 2 isolate 2019-nCoV/USA-CruiseA-1/2020, complete genome
MT159713	2020-03-09T00:00:00Z	Severe acute respiratory syndrome-related coronavirus	Betacoronavirus	Coronaviridae	29882	GenBank	Paden,C.R., Tao,Y., Queen,K., Uehara,A., Zhang,J., Li,Y., Wang,H., Kamili,S., Lu,X., Lynch,B., Sakthivel,S.K.K., Whitaker,B.L., Wang,L., Murray,J.R., Padilla,J., Lee,J., Gerber,S.I., Lindstrom,S., Tong,S.		USA	Homo sapiens	oronasopharynx	2020-02-18	Severe acute respiratory syndrome coronavirus 2 isolate 2019-nCoV/USA-CruiseA-15/2020, complete genome
MT159720	2020-03-09T00:00:00Z	Severe acute respiratory syndrome-related coronavirus	Betacoronavirus	Coronaviridae	29882	GenBank	Uehara,A., Tao,Y., Paden,C.R., Queen,K., Zhang,J., Li,Y., Keckler,M.S., Laufer Halpin,A.S., Wang,H., Padilla,J., Lee,J., Elkins,C.A., Gerber,S.I., Tong,S.		USA	Homo sapiens	oronasopharynx	2020-02-21	Severe acute respiratory syndrome coronavirus 2 isolate 2019-nCoV/USA-CruiseA-4/2020, complete genome
MT159721	2020-03-09T00:00:00Z	Severe acute respiratory syndrome-related coronavirus	Betacoronavirus	Coronaviridae	29882	GenBank	Uehara,A., Tao,Y., Paden,C.R., Queen,K., Zhang,J., Li,Y., Keckler,M.S., Laufer Halpin,A.S., Wang,H., Padilla,J., Lee,J., Elkins,C.A., Gerber,S.I., Tong,S.		USA	Homo sapiens	oronasopharynx	2020-02-21	Severe acute respiratory syndrome coronavirus 2 isolate 2019-nCoV/USA-CruiseA-5/2020, complete genome
MT159709	2020-03-09T00:00:00Z	Severe acute respiratory syndrome-related coronavirus	Betacoronavirus	Coronaviridae	29882	GenBank	Tao,Y., Paden,C.R., Queen,K., Uehara,A., Zhang,J., Li,Y., Wang,H., Kamili,S., Lu,X., Lynch,B., Sakthivel,S.K.K., Whitaker,B.L., Wang,L., Murray,J.R., Padilla,J., Lee,J., Gerber,S.I., Lindstrom,S., Tong,S.		USA	Homo sapiens	oronasopharynx	2020-02-20	Severe acute respiratory syndrome coronavirus 2 isolate 2019-nCoV/USA-CruiseA-12/2020, complete genome
MT121215	2020-03-09T00:00:00Z	Severe acute respiratory syndrome-related coronavirus	Betacoronavirus	Coronaviridae	29945	GenBank	Zhang,R., Yi,Z., Wang,Y., Teng,Z., Xu,W., Song,W., Cai,X., Sun,Z., Gu,C., Zhou,Y., Chen,H., Ye,R., Han,W., Zhu,Y., Feng,F., Fang,F., Li,C., Zhang,X., Qu,D., Fu,C., Xie,Y., Yuan,Z.		China	Homo sapiens	oronasopharynx	2020-02-02	Severe acute respiratory syndrome coronavirus 2 isolate SARS-CoV-2/SH01/human/2020/CHN, complete genome
MT159708	2020-03-09T00:00:00Z	Severe acute respiratory syndrome-related coronavirus	Betacoronavirus	Coronaviridae	29882	GenBank	Tao,Y., Paden,C.R., Queen,K., Uehara,A., Zhang,J., Li,Y., Wang,H., Kamili,S., Lu,X., Lynch,B., Sakthivel,S.K.K., Whitaker,B.L., Wang,L., Murray,J.R., Padilla,J., Lee,J., Gerber,S.I., Lindstrom,S., Tong,S.		USA	Homo sapiens	oronasopharynx	2020-02-17	Severe acute respiratory syndrome coronavirus 2 isolate 2019-nCoV/USA-CruiseA-11/2020, complete genome
MT159712	2020-03-09T00:00:00Z	Severe acute respiratory syndrome-related coronavirus	Betacoronavirus	Coronaviridae	29882	GenBank	Paden,C.R., Tao,Y., Queen,K., Uehara,A., Zhang,J., Li,Y., Wang,H., Kamili,S., Lu,X., Lynch,B., Sakthivel,S.K.K., Whitaker,B.L., Wang,L., Murray,J.R., Padilla,J., Lee,J., Gerber,S.I., Lindstrom,S., Tong,S.		USA	Homo sapiens	oronasopharynx	2020-02-25	Severe acute respiratory syndrome coronavirus 2 isolate 2019-nCoV/USA-CruiseA-14/2020, complete genome
MT159719	2020-03-09T00:00:00Z	Severe acute respiratory syndrome-related coronavirus	Betacoronavirus	Coronaviridae	29882	GenBank	Uehara,A., Tao,Y., Paden,C.R., Queen,K., Zhang,J., Li,Y., Keckler,M.S., Laufer Halpin,A.S., Wang,H., Padilla,J., Lee,J., Elkins,C.A., Gerber,S.I., Tong,S.		USA	Homo sapiens	oronasopharynx	2020-02-18	Severe acute respiratory syndrome coronavirus 2 isolate 2019-nCoV/USA-CruiseA-3/2020, complete genome
MT066156	2020-03-09T00:00:00Z	Severe acute respiratory syndrome-related coronavirus	Betacoronavirus	Coronaviridae	29867	GenBank	Capobianchi,M.R., Rueca,M., Messina,F., Giombini,E., Carletti,F., Colavita,F., Castilletti,C., Lalle,E., Bordi,L., Vairo,E., Nicastri,E., Ippolito,G., Gruber,C.E.M., Bartolini,B.		Italy	Homo sapiens	lung, oronasopharynx	2020-01-30	Severe acute respiratory syndrome coronavirus 2 isolate SARS-CoV-2/INMI1/human/2020/ITA, complete genome
MT159711	2020-03-09T00:00:00Z	Severe acute respiratory syndrome-related coronavirus	Betacoronavirus	Coronaviridae	29882	GenBank	Paden,C.R., Tao,Y., Queen,K., Uehara,A., Zhang,J., Li,Y., Wang,H., Kamili,S., Lu,X., Lynch,B., Sakthivel,S.K.K., Whitaker,B.L., Wang,L., Murray,J.R., Padilla,J., Lee,J., Gerber,S.I., Lindstrom,S., Tong,S.		USA	Homo sapiens	oronasopharynx	2020-02-20	Severe acute respiratory syndrome coronavirus 2 isolate 2019-nCoV/USA-CruiseA-13/2020, complete genome
MT159707	2020-03-09T00:00:00Z	Severe acute respiratory syndrome-related coronavirus	Betacoronavirus	Coronaviridae	29882	GenBank	Tao,Y., Paden,C.R., Queen,K., Uehara,A., Zhang,J., Li,Y., Wang,H., Kamili,S., Lu,X., Lynch,B., Sakthivel,S.K.K., Whitaker,B.L., Wang,L., Murray,J.R., Padilla,J., Lee,J., Gerber,S.I., Lindstrom,S., Tong,S.		USA	Homo sapiens	oronasopharynx	2020-02-17	Severe acute respiratory syndrome coronavirus 2 isolate 2019-nCoV/USA-CruiseA-10/2020, complete genome
MT159705	2020-03-09T00:00:00Z	Severe acute respiratory syndrome-related coronavirus	Betacoronavirus	Coronaviridae	29882	GenBank	Tao,Y., Paden,C.R., Queen,K., Uehara,A., Zhang,J., Li,Y., Wang,H., Kamili,S., Lu,X., Lynch,B., Sakthivel,S.K.K., Whitaker,B.L., Wang,L., Murray,J.R., Padilla,J., Lee,J., Gerber,S.I., Lindstrom,S., Tong,S.		USA	Homo sapiens	oronasopharynx	2020-02-17	Severe acute respiratory syndrome coronavirus 2 isolate 2019-nCoV/USA-CruiseA-7/2020, complete genome
MT159710	2020-03-09T00:00:00Z	Severe acute respiratory syndrome-related coronavirus	Betacoronavirus	Coronaviridae	29882	GenBank	Tao,Y., Paden,C.R., Queen,K., Uehara,A., Zhang,J., Li,Y., Wang,H., Kamili,S., Lu,X., Lynch,B., Sakthivel,S.K.K., Whitaker,B.L., Wang,L., Murray,J.R., Padilla,J., Lee,J., Gerber,S.I., Lindstrom,S., Tong,S.		USA	Homo sapiens	oronasopharynx	2020-02-17	Severe acute respiratory syndrome coronavirus 2 isolate 2019-nCoV/USA-CruiseA-9/2020, complete genome
MT159715	2020-03-09T00:00:00Z	Severe acute respiratory syndrome-related coronavirus	Betacoronavirus	Coronaviridae	29882	GenBank	Paden,C.R., Tao,Y., Queen,K., Uehara,A., Zhang,J., Li,Y., Wang,H., Kamili,S., Lu,X., Lynch,B., Sakthivel,S.K.K., Whitaker,B.L., Wang,L., Murray,J.R., Padilla,J., Lee,J., Gerber,S.I., Lindstrom,S., Tong,S.		USA	Homo sapiens	oronasopharynx	2020-02-24	Severe acute respiratory syndrome coronavirus 2 isolate 2019-nCoV/USA-CruiseA-17/2020, complete genome
MT159716	2020-03-09T00:00:00Z	Severe acute respiratory syndrome-related coronavirus	Betacoronavirus	Coronaviridae	29867	GenBank	Paden,C.R., Tao,Y., Queen,K., Uehara,A., Zhang,J., Li,Y., Wang,H., Kamili,S., Lu,X., Lynch,B., Sakthivel,S.K.K., Whitaker,B.L., Wang,L., Murray,J.R., Padilla,J., Lee,J., Gerber,S.I., Lindstrom,S., Tong,S.		USA	Homo sapiens	oronasopharynx	2020-02-24	Severe acute respiratory syndrome coronavirus 2 isolate 2019-nCoV/USA-CruiseA-18/2020, complete genome
MT159722	2020-03-09T00:00:00Z	Severe acute respiratory syndrome-related coronavirus	Betacoronavirus	Coronaviridae	29882	GenBank	Uehara,A., Tao,Y., Paden,C.R., Queen,K., Zhang,J., Li,Y., Keckler,M.S., Laufer Halpin,A.S., Wang,H., Padilla,J., Lee,J., Elkins,C.A., Gerber,S.I., Tong,S.		USA	Homo sapiens	oronasopharynx	2020-02-21	Severe acute respiratory syndrome coronavirus 2 isolate 2019-nCoV/USA-CruiseA-6/2020, complete genome
MT159706	2020-03-09T00:00:00Z	Severe acute respiratory syndrome-related coronavirus	Betacoronavirus	Coronaviridae	29882	GenBank	Tao,Y., Paden,C.R., Queen,K., Uehara,A., Zhang,J., Li,Y., Wang,H., Kamili,S., Lu,X., Lynch,B., Sakthivel,S.K.K., Whitaker,B.L., Wang,L., Murray,J.R., Padilla,J., Lee,J., Gerber,S.I., Lindstrom,S., Tong,S.		USA	Homo sapiens	oronasopharynx	2020-02-17	Severe acute respiratory syndrome coronavirus 2 isolate 2019-nCoV/USA-CruiseA-8/2020, complete genome
LC529905	2020-03-07T00:00:00Z	Severe acute respiratory syndrome-related coronavirus	Betacoronavirus	Coronaviridae	29903	GenBank	Kumagai,R., Yoshida,I., Nagashima,M., Chiba,T., Sadamasu,K.		Japan	Homo sapiens		2020-01	Severe acute respiratory syndrome coronavirus 2 TKYE6182_2020 RNA, complete genome
MT012098	2020-03-06T00:00:00Z	Severe acute respiratory syndrome-related coronavirus	Betacoronavirus	Coronaviridae	29854	GenBank	Yadav,P.D., Potdar,V., Abraham,P.		India	Homo sapiens	oronasopharynx	2020-01-27	Severe acute respiratory syndrome coronavirus 2 isolate SARS-CoV-2/29/human/2020/IND, complete genome
MT050493	2020-03-06T00:00:00Z	Severe acute respiratory syndrome-related coronavirus	Betacoronavirus	Coronaviridae	29851	GenBank	Potdar,V., Choudhary,M., Yadav,P.D., Shete-Aich,A.		India	Homo sapiens	oronasopharynx	2020-01-31	Severe acute respiratory syndrome coronavirus 2 isolate SARS-CoV-2/166/human/2020/IND, complete genome
MT152824	2020-03-05T00:00:00Z	Severe acute respiratory syndrome-related coronavirus	Betacoronavirus	Coronaviridae	29878	GenBank	Chu,H., Boeckh,M., Englund,J., Famulare,M., Lutz,B., Nickerson,D., Rieder,M., Starita,L., Thompson,M., Shendure,J., Bedford,T.		USA	Homo sapiens		2020-02-24	Severe acute respiratory syndrome coronavirus 2 isolate SARS-CoV-2/WA2/human/2020/USA, complete genome
MT135041	2020-03-04T00:00:00Z	Severe acute respiratory syndrome-related coronavirus	Betacoronavirus	Coronaviridae	29903	GenBank	Li,J., Li,L., Li,Z., Qiu,S., Song,H., Li,P.		China	Homo sapiens		2020-01-26	Severe acute respiratory syndrome coronavirus 2 isolate SARS-CoV-2/105/human/2020/CHN, complete genome
MT135043	2020-03-04T00:00:00Z	Severe acute respiratory syndrome-related coronavirus	Betacoronavirus	Coronaviridae	29903	GenBank	Li,J., Li,L., Li,Z., Qiu,S., Song,H., Li,P.		China	Homo sapiens		2020-01-28	Severe acute respiratory syndrome coronavirus 2 isolate SARS-CoV-2/233/human/2020/CHN, complete genome
MT135044	2020-03-04T00:00:00Z	Severe acute respiratory syndrome-related coronavirus	Betacoronavirus	Coronaviridae	29903	GenBank	Li,J., Li,L., Li,Z., Qiu,S., Song,H., Li,P.		China	Homo sapiens		2020-01-28	Severe acute respiratory syndrome coronavirus 2 isolate SARS-CoV-2/235/human/2020/CHN, complete genome
MT135042	2020-03-04T00:00:00Z	Severe acute respiratory syndrome-related coronavirus	Betacoronavirus	Coronaviridae	29903	GenBank	Li,J., Li,L., Li,Z., Qiu,S., Song,H., Li,P.		China	Homo sapiens		2020-01-28	Severe acute respiratory syndrome coronavirus 2 isolate SARS-CoV-2/231/human/2020/CHN, complete genome
MT126808	2020-03-02T00:00:00Z	Severe acute respiratory syndrome-related coronavirus	Betacoronavirus	Coronaviridae	29876	GenBank	Amgarten,D., Malta,F., Ruiz,R.M., Petroni,R., Santana,R.A.F., de Menezes,F.G., Mangueira,C.L.P., Pinho,J.R.R.		Brazil	Homo sapiens	oronasopharynx	2020-02-28	Severe acute respiratory syndrome coronavirus 2 isolate SARS-CoV-2/SP02/human/2020/BRA, complete genome
LC528232	2020-02-29T00:00:00Z	Severe acute respiratory syndrome-related coronavirus	Betacoronavirus	Coronaviridae	29902	GenBank	Hishiki,T., Suzuki,R., Sakuragi,J., Usui,K., Tanaka,Y., Kawai,J., Kogo,Y., Matsuki,Y., An,T., Hayashizaki,Y., Takasaki,T.			Homo sapiens	oronasopharynx	2020-02-10	Severe acute respiratory syndrome coronavirus 2 SARS-CoV-2/Hu/DP/Kng/19-020 RNA, complete genome
LC528233	2020-02-29T00:00:00Z	Severe acute respiratory syndrome-related coronavirus	Betacoronavirus	Coronaviridae	29902	GenBank	Hishiki,T., Suzuki,R., Sakuragi,J., Usui,K., Tanaka,Y., Kawai,J., Kogo,Y., Matsuki,Y., An,T., Hayashizaki,Y., Takasaki,T.			Homo sapiens	oronasopharynx	2020-02-10	Severe acute respiratory syndrome coronavirus 2 SARS-CoV-2/Hu/DP/Kng/19-027 RNA, complete genome
MT123290	2020-02-28T00:00:00Z	Severe acute respiratory syndrome-related coronavirus	Betacoronavirus	Coronaviridae	29891	GenBank	Shi,Y., Sun,J., Zheng,K., Huang,J., Zhao,J.		China	Homo sapiens	oronasopharynx	2020-02-05	Severe acute respiratory syndrome coronavirus 2 isolate SARS-CoV-2/IQTC01/human/2020/CHN, complete genome
MT123293	2020-02-28T00:00:00Z	Severe acute respiratory syndrome-related coronavirus	Betacoronavirus	Coronaviridae	29871	GenBank	Zheng,K., Shi,Y., Sun,J., Huang,J., Zhu,A., Sun,F., Zhuang,Z., Dai,J., Chen,Z., Huang,S., Zhang,Z., Li,X., Wang,Y.		China	Homo sapiens	feces	2020-01-29	Severe acute respiratory syndrome coronavirus 2 isolate SARS-CoV-2/IQTC03/human/2020/CHN, complete genome
MT123292	2020-02-28T00:00:00Z	Severe acute respiratory syndrome-related coronavirus	Betacoronavirus	Coronaviridae	29923	GenBank	Huang,J., Shi,Y., Sun,J., Zheng,K., Zhu,A., Sun,F., Zhuang,Z., Dai,J., Zhang,Z., Huang,S., Wang,Y., Li,X.		China	Homo sapiens	lung, oronasopharynx	2020-01-27	Severe acute respiratory syndrome coronavirus 2 isolate SARS-CoV-2/IQTC04/human/2020/CHN, complete genome
MT123291	2020-02-28T00:00:00Z	Severe acute respiratory syndrome-related coronavirus	Betacoronavirus	Coronaviridae	29882	GenBank	Shi,Y., Zheng,K., Sun,J., Huang,J., Zhu,A., Zhuang,Z., Dai,J., Chen,Z., Sun,F., Zhang,Z., Li,X., Wang,Y.		China	Homo sapiens	lung	2020-01-29	Severe acute respiratory syndrome coronavirus 2 isolate SARS-CoV-2/IQTC02/human/2020/CHN, complete genome
MT118835	2020-02-27T00:00:00Z	Severe acute respiratory syndrome-related coronavirus	Betacoronavirus	Coronaviridae	29882	GenBank	Queen,K., Uehara,A., Zhang,J., Li,Y., Tao,Y., Paden,C.R., Wang,H., Kamili,S., Lu,X., Lynch,B., Sakthivel,S.K.K., Whitaker,B.L., Wang,L., Murray,J.R., Padilla,J., Lee,J., Gerber,S.I., Lindstrom,S., Tong,S.		USA	Homo sapiens	lung	2020-02-23	Severe acute respiratory syndrome coronavirus 2 isolate 2019-nCoV/USA-CA9/2020, complete genome
MT106054	2020-02-24T00:00:00Z	Severe acute respiratory syndrome-related coronavirus	Betacoronavirus	Coronaviridae	29882	GenBank	Queen,K., Uehara,A., Zhang,J., Li,Y., Tao,Y., Paden,C.R., Wang,H., Kamili,S., Lu,X., Lynch,B., Sakthivel,S.K.K., Whitaker,B.L., Wang,L., Murray,J.R., Gerber,S.I., Lindstrom,S., Tong,S.		USA	Homo sapiens	lung, oronasopharynx	2020-02-11	Severe acute respiratory syndrome coronavirus 2 isolate 2019-nCoV/USA-TX1/2020, complete genome
MT106053	2020-02-24T00:00:00Z	Severe acute respiratory syndrome-related coronavirus	Betacoronavirus	Coronaviridae	29882	GenBank	Queen,K., Uehara,A., Zhang,J., Li,Y., Tao,Y., Paden,C.R., Wang,H., Kamili,S., Lu,X., Lynch,B., Sakthivel,S.K.K., Whitaker,B.L., Wang,L., Murray,J.R., Gerber,S.I., Lindstrom,S., Tong,S.		USA	Homo sapiens	oronasopharynx	2020-02-10	Severe acute respiratory syndrome coronavirus 2 isolate 2019-nCoV/USA-CA8/2020, complete genome
MT106052	2020-02-24T00:00:00Z	Severe acute respiratory syndrome-related coronavirus	Betacoronavirus	Coronaviridae	29882	GenBank	Queen,K., Uehara,A., Zhang,J., Li,Y., Tao,Y., Paden,C.R., Wang,H., Kamili,S., Lu,X., Lynch,B., Sakthivel,S.K.K., Whitaker,B.L., Wang,L., Murray,J.R., Gerber,S.I., Lindstrom,S., Tong,S.		USA	Homo sapiens	oronasopharynx	2020-02-06	Severe acute respiratory syndrome coronavirus 2 isolate 2019-nCoV/USA-CA7/2020, complete genome
MT093571	2020-02-21T00:00:00Z	Severe acute respiratory syndrome-related coronavirus	Betacoronavirus	Coronaviridae	29886	GenBank	Bengner,M., Palmerus,M., Lindsjo,O., Lind Karlberg,M., Monteil,V., Appelberg,S., Brave,A., Muradrasoli,S., Tegmark-Wisell,K.		Sweden	Homo sapiens		2020-02-07	Severe acute respiratory syndrome coronavirus 2 isolate SARS-CoV-2/01/human/2020/SWE, complete genome
MT093631	2020-02-21T00:00:00Z	Severe acute respiratory syndrome-related coronavirus	Betacoronavirus	Coronaviridae	29860	GenBank	Linlin,B., Lili,R., Shuran,G., Jiangning,L., Feifei,Q., Qi,L., Fengdi,L., Jing,X., Wei,D., Pin,Y., Yanfeng,X., Yajin,Q., Hong,G., Qiang,W., Mingya,L., Guanpeng,W., Shunyi,W., Zhiqi,S., Li,G., Lan,C., Conghui,W., Ying,W., Xinming,W., Yan,X., Qi,J., Chuan,Q.		China	Homo sapiens	oronasopharynx	2020-01-08	Severe acute respiratory syndrome coronavirus 2 isolate SARS-CoV-2/WH-09/human/2020/CHN, complete genome
MT072688	2020-02-18T00:00:00Z	Severe acute respiratory syndrome-related coronavirus	Betacoronavirus	Coronaviridae	29811	GenBank	Bastola,A., Sah,R., Rodriguez-Morales,A.J., Lal,B.K., Jha,R., Ojha,H.C., Shrestha,B., Chu,D.K.W., Poon,L.L.M., Costello,A., Morita,K., Pandey,B.D., Chu,D., Gu,H., Peiris,M., Poon,L.	32057299	Nepal	Homo sapiens	oronasopharynx	2020-01-13	Severe acute respiratory syndrome coronavirus 2 isolate SARS0CoV-2/61-TW/human/2020/ NPL, complete genome
MT066175	2020-02-14T00:00:00Z	Severe acute respiratory syndrome-related coronavirus	Betacoronavirus	Coronaviridae	29870	GenBank	Yeh,S.-H., Lin,Y.-Y., Lai,Y.-Y., Li,C.-L., Chang,S.-C., Chen,P.-J., Chang,S.-Y.		Taiwan	Homo sapiens		2020-01-31	Severe acute respiratory syndrome coronavirus 2 isolate SARS-CoV-2/NTU01/2020/TWN, complete genome
MT066176	2020-02-14T00:00:00Z	Severe acute respiratory syndrome-related coronavirus	Betacoronavirus	Coronaviridae	29870	GenBank	Yeh,S.-H., Lin,Y.-Y., Lai,Y.-Y., Li,C.-L., Chang,S.-C., Chen,P.-J., Chang,S.-Y.		Taiwan	Homo sapiens		2020-02-05	Severe acute respiratory syndrome coronavirus 2 isolate SARS-CoV-2/NTU02/2020/TWN, complete genome
MT049951	2020-02-12T00:00:00Z	Severe acute respiratory syndrome-related coronavirus	Betacoronavirus	Coronaviridae	29903	GenBank	Fu,X., Li,D., Sun,Y.		China	Homo sapiens	lung, oronasopharynx	2020-01-17	Severe acute respiratory syndrome coronavirus 2 isolate SARS-CoV-2/Yunnan-01/human/2020/CHN, complete genome
MT044257	2020-02-12T00:00:00Z	Severe acute respiratory syndrome-related coronavirus	Betacoronavirus	Coronaviridae	29882	GenBank	Li,Y., Zhang,J., Queen,K., Tao,Y., Uehara,A., Paden,C.R., Lu,X., Lynch,B., Sakthivel,S.K.K., Whitaker,B.L., Kamili,S., Wang,L., Murray,J.R., Gerber,S.I., Lindstrom,S., Tong,S.		USA	Homo sapiens	lung, oronasopharynx	2020-01-28	Severe acute respiratory syndrome coronavirus 2 isolate 2019-nCoV/USA-IL2/2020, complete genome
MT044258	2020-02-12T00:00:00Z	Severe acute respiratory syndrome-related coronavirus	Betacoronavirus	Coronaviridae	29858	GenBank	Zhang,J., Queen,K., Li,Y., Tao,Y., Uehara,A., Paden,C.R., Lu,X., Lynch,B., Sakthivel,S.K.K., Whitaker,B.L., Kamili,S., Wang,L., Murray,J.R., Gerber,S.I., Lindstrom,S., Tong,S.		USA	Homo sapiens	oronasopharynx	2020-01-27	Severe acute respiratory syndrome coronavirus 2 isolate 2019-nCoV/USA-CA6/2020, complete genome
MT039888	2020-02-11T00:00:00Z	Severe acute respiratory syndrome-related coronavirus	Betacoronavirus	Coronaviridae	29882	GenBank	Paden,C.R., Zhang,J., Queen,K., Li,Y., Tao,Y., Uehara,A., Lu,X., Lynch,B., Sakthivel,S.K.K., Whitaker,B.L., Kamili,S., Wang,L., Murray,J.R., Gerber,S.I., Lindstrom,S., Tong,S.		USA	Homo sapiens	oronasopharynx	2020-01-29	Severe acute respiratory syndrome coronavirus 2 isolate 2019-nCoV/USA-MA1/2020, complete genome
MT039890	2020-02-11T00:00:00Z	Severe acute respiratory syndrome-related coronavirus	Betacoronavirus	Coronaviridae	29903	GenBank	Park,W.B., Kwon,N.-J., Choi,S.-J., Kang,C.K., Choe,P.G., Kim,J.Y., Yun,J., Lee,G.-W., Seong,M.-W., Kim,N., Seo,J.-S., Oh,M.-D.		South Korea	Homo sapiens		2020-01	Severe acute respiratory syndrome coronavirus 2 isolate SNU01, complete genome
MT039887	2020-02-11T00:00:00Z	Severe acute respiratory syndrome-related coronavirus	Betacoronavirus	Coronaviridae	29879	GenBank	Zhang,J., Uehara,A., Queen,K., Li,Y., Tao,Y., Paden,C.R., Lu,X., Lynch,B., Sakthivel,S.K.K., Whitaker,B.L., Kamili,S., Wang,L., Murray,J.R., Gerber,S.I., Lindstrom,S., Tong,S.		USA	Homo sapiens	oronasopharynx	2020-01-31	Severe acute respiratory syndrome coronavirus 2 isolate 2019-nCoV/USA-WI1/2020, complete genome
MT039873	2020-02-11T00:00:00Z	Severe acute respiratory syndrome-related coronavirus	Betacoronavirus	Coronaviridae	29833	GenBank	Yu,H., Li,J., Yu,X., Wang,H., Pan,J.		China	Homo sapiens	lung, oronasopharynx	2020-01-20	Severe acute respiratory syndrome coronavirus 2 isolate HZ-1, complete genome
MT027063	2020-02-07T00:00:00Z	Severe acute respiratory syndrome-related coronavirus	Betacoronavirus	Coronaviridae	29882	GenBank	Queen,K., Zhang,J., Li,Y., Tao,Y., Uehara,A., Paden,C.R., Lu,X., Lynch,B., Sakthivel,S.K.K., Whitaker,B.L., Kamili,S., Wang,L., Murray,J.R., Gerber,S.I., Lindstrom,S., Tong,S.		USA	Homo sapiens	oronasopharynx	2020-01-29	Severe acute respiratory syndrome coronavirus 2 isolate 2019-nCoV/USA-CA4/2020, complete genome
MT027062	2020-02-07T00:00:00Z	Severe acute respiratory syndrome-related coronavirus	Betacoronavirus	Coronaviridae	29882	GenBank	Queen,K., Zhang,J., Li,Y., Tao,Y., Uehara,A., Paden,C.R., Lu,X., Lynch,B., Sakthivel,S.K.K., Whitaker,B.L., Kamili,S., Wang,L., Murray,J.R., Gerber,S.I., Lindstrom,S., Tong,S.		USA	Homo sapiens	oronasopharynx	2020-01-29	Severe acute respiratory syndrome coronavirus 2 isolate 2019-nCoV/USA-CA3/2020, complete genome
MT027064	2020-02-07T00:00:00Z	Severe acute respiratory syndrome-related coronavirus	Betacoronavirus	Coronaviridae	29882	GenBank	Tao,Y., Queen,K., Zhang,J., Li,Y., Uehara,A., Paden,C.R., Lu,X., Lynch,B., Sakthivel,S.K.K., Whitaker,B.L., Kamili,S., Wang,L., Murray,J.R., Gerber,S.I., Lindstrom,S., Tong,S.		USA	Homo sapiens	oronasopharynx	2020-01-29	Severe acute respiratory syndrome coronavirus 2 isolate 2019-nCoV/USA-CA5/2020, complete genome
MT020880	2020-02-05T00:00:00Z	Severe acute respiratory syndrome-related coronavirus	Betacoronavirus	Coronaviridae	29882	GenBank	Queen,K., Tamin,A., Harcourt,J., Tao,Y., Paden,C.R., Zhang,J., Li,Y., Uehara,A., Lu,X., Kamili,S., Gautam,R., Wang,H., Murray,J.R., Gerber,S.I., Lindstrom,S., Thornburg,N., Tong,S.		USA	Homo sapiens	oronasopharynx	2020-01-25	Severe acute respiratory syndrome coronavirus 2 isolate 2019-nCoV/USA-WA1-A12/2020, complete genome
MT019531	2020-02-05T00:00:00Z	Severe acute respiratory syndrome-related coronavirus	Betacoronavirus	Coronaviridae	29899	GenBank	Ren,L., Wang,J., Jin,Q., Xiang,Z., Wu,Z., Wu,C., Liu,Y., Yang,J., Liu,B.		China	Homo sapiens	lung	2019-12-30	Severe acute respiratory syndrome coronavirus 2 isolate BetaCoV/Wuhan/IPBCAMS-WH-03/2019, complete genome
MT019530	2020-02-05T00:00:00Z	Severe acute respiratory syndrome-related coronavirus	Betacoronavirus	Coronaviridae	29889	GenBank	Ren,L., Wang,J., Jin,Q., Xiang,Z., Wu,Z., Wu,C., Liu,Y., Yang,J., Liu,B.		China	Homo sapiens	lung	2019-12-30	Severe acute respiratory syndrome coronavirus 2 isolate BetaCoV/Wuhan/IPBCAMS-WH-02/2019, complete genome
MT019529	2020-02-05T00:00:00Z	Severe acute respiratory syndrome-related coronavirus	Betacoronavirus	Coronaviridae	29899	GenBank	Ren,L., Wang,J., Jin,Q., Xiang,Z., Li,Y., Wu,Z., Wu,C., Liu,Y.		China	Homo sapiens	lung	2019-12-23	Severe acute respiratory syndrome coronavirus 2 isolate BetaCoV/Wuhan/IPBCAMS-WH-01/2019, complete genome
MT019533	2020-02-05T00:00:00Z	Severe acute respiratory syndrome-related coronavirus	Betacoronavirus	Coronaviridae	29883	GenBank	Ren,L., Wang,J., Jin,Q., Xiang,Z., Wu,Z., Wu,C., Liu,Y., Yang,J., Liu,B., Li,M.		China	Homo sapiens	lung	2020-01-01	Severe acute respiratory syndrome coronavirus 2 isolate BetaCoV/Wuhan/IPBCAMS-WH-05/2020, complete genome
MT019532	2020-02-05T00:00:00Z	Severe acute respiratory syndrome-related coronavirus	Betacoronavirus	Coronaviridae	29890	GenBank	Ren,L., Wang,J., Jin,Q., Xiang,Z., Wu,Z., Wu,C., Liu,Y., Yang,J., Liu,B.		China	Homo sapiens	lung	2019-12-30	Severe acute respiratory syndrome coronavirus 2 isolate BetaCoV/Wuhan/IPBCAMS-WH-04/2019, complete genome
MT020881	2020-02-05T00:00:00Z	Severe acute respiratory syndrome-related coronavirus	Betacoronavirus	Coronaviridae	29882	GenBank	Queen,K., Tamin,A., Harcourt,J., Tao,Y., Paden,C.R., Zhang,J., Li,Y., Uehara,A., Lu,X., Kamili,S., Gautam,R., Wang,H., Murray,J.R., Gerber,S.I., Lindstrom,S., Thornburg,N., Tong,S.		USA	Homo sapiens	oronasopharynx	2020-01-25	Severe acute respiratory syndrome coronavirus 2 isolate 2019-nCoV/USA-WA1-F6/2020, complete genome
MT020781	2020-02-05T00:00:00Z	Severe acute respiratory syndrome-related coronavirus	Betacoronavirus	Coronaviridae	29806	GenBank	Smura,T., Kuivanen,S., Broas,M., Peltola,J., Kallio-Kokko,H., Vapalahti,O.		Finland	Homo sapiens		2020-01-29	Severe acute respiratory syndrome coronavirus 2 isolate nCoV-FIN-29-Jan-2020, partial genome
MT007544	2020-01-31T00:00:00Z	Severe acute respiratory syndrome-related coronavirus	Betacoronavirus	Coronaviridae	29893	GenBank	Caly,L., Seemann,T., Schultz,M., Druce,J., Taiaroa,G.		Australia	Homo sapiens		2020-01-25	Severe acute respiratory syndrome coronavirus 2 isolate Australia/VIC01/2020, complete genome
MN996527	2020-01-29T00:00:00Z	Severe acute respiratory syndrome-related coronavirus	Betacoronavirus	Coronaviridae	29825	GenBank	Zhou,P., Yang,X.-L., Wang,X.-G., Hu,B., Zhang,L., Zhang,W., Si,H.-R., Zhu,Y., Li,B., Huang,C.-L., Chen,H.-D., Chen,J., Luo,Y., Guo,H., Jiang,R.-D., Liu,M.-Q., Chen,Y., Shen,X.-R., Wang,X., Zheng,X.-S., Zhao,K., Chen,Q.-J., Deng,F., Liu,L.-L., Yan,B., Zhan,F.-X., Wang,Y.-Y., Xiao,G.-F., Shi,Z.-L., Yang,X.L., Wang,X.G., Si,H.R., Shi,Z.L.		China	Homo sapiens	lung	2019-12-30	Severe acute respiratory syndrome coronavirus 2 isolate WIV02, complete genome
MN996530	2020-01-29T00:00:00Z	Severe acute respiratory syndrome-related coronavirus	Betacoronavirus	Coronaviridae	29854	GenBank	Zhou,P., Yang,X.-L., Wang,X.-G., Hu,B., Zhang,L., Zhang,W., Si,H.-R., Zhu,Y., Li,B., Huang,C.-L., Chen,H.-D., Chen,J., Luo,Y., Guo,H., Jiang,R.-D., Liu,M.-Q., Chen,Y., Shen,X.-R., Wang,X., Zheng,X.-S., Zhao,K., Chen,Q.-J., Deng,F., Liu,L.-L., Yan,B., Zhan,F.-X., Wang,Y.-Y., Xiao,G.-F., Shi,Z.-L., Yang,X.L., Wang,X.G., Si,H.R., Shi,Z.L.		China	Homo sapiens	lung	2019-12-30	Severe acute respiratory syndrome coronavirus 2 isolate WIV06, complete genome
MN996531	2020-01-29T00:00:00Z	Severe acute respiratory syndrome-related coronavirus	Betacoronavirus	Coronaviridae	29857	GenBank	Zhou,P., Yang,X.-L., Wang,X.-G., Hu,B., Zhang,L., Zhang,W., Si,H.-R., Zhu,Y., Li,B., Huang,C.-L., Chen,H.-D., Chen,J., Luo,Y., Guo,H., Jiang,R.-D., Liu,M.-Q., Chen,Y., Shen,X.-R., Wang,X., Zheng,X.-S., Zhao,K., Chen,Q.-J., Deng,F., Liu,L.-L., Yan,B., Zhan,F.-X., Wang,Y.-Y., Xiao,G.-F., Shi,Z.-L., Yang,X.L., Wang,X.G., Si,H.R., Shi,Z.L.		China	Homo sapiens	lung	2019-12-30	Severe acute respiratory syndrome coronavirus 2 isolate WIV07, complete genome
MN996529	2020-01-29T00:00:00Z	Severe acute respiratory syndrome-related coronavirus	Betacoronavirus	Coronaviridae	29852	GenBank	Zhou,P., Yang,X.-L., Wang,X.-G., Hu,B., Zhang,L., Zhang,W., Si,H.-R., Zhu,Y., Li,B., Huang,C.-L., Chen,H.-D., Chen,J., Luo,Y., Guo,H., Jiang,R.-D., Liu,M.-Q., Chen,Y., Shen,X.-R., Wang,X., Zheng,X.-S., Zhao,K., Chen,Q.-J., Deng,F., Liu,L.-L., Yan,B., Zhan,F.-X., Wang,Y.-Y., Xiao,G.-F., Shi,Z.-L., Yang,X.L., Wang,X.G., Si,H.R., Shi,Z.L.		China	Homo sapiens	lung	2019-12-30	Severe acute respiratory syndrome coronavirus 2 isolate WIV05, complete genome
MN996528	2020-01-29T00:00:00Z	Severe acute respiratory syndrome-related coronavirus	Betacoronavirus	Coronaviridae	29891	GenBank	Zhou,P., Yang,X.-L., Wang,X.-G., Hu,B., Zhang,L., Zhang,W., Si,H.-R., Zhu,Y., Li,B., Huang,C.-L., Chen,H.-D., Chen,J., Luo,Y., Guo,H., Jiang,R.-D., Liu,M.-Q., Chen,Y., Shen,X.-R., Wang,X., Zheng,X.-S., Zhao,K., Chen,Q.-J., Deng,F., Liu,L.-L., Yan,B., Zhan,F.-X., Wang,Y.-Y., Xiao,G.-F., Shi,Z.-L., Yang,X.L., Wang,X.G., Si,H.R., Shi,Z.L.		China	Homo sapiens	lung	2019-12-30	Severe acute respiratory syndrome coronavirus 2 isolate WIV04, complete genome
MN994467	2020-01-28T00:00:00Z	Severe acute respiratory syndrome-related coronavirus	Betacoronavirus	Coronaviridae	29882	GenBank	Uehara,A., Queen,K., Tao,Y., Li,Y., Paden,C.R., Zhang,J., Lu,X., Lynch,B., Sakthivel,S.K.K., Whitaker,B.L., Kamili,S., Wang,L., Murray,J.R., Gerber,S.I., Lindstrom,S., Tong,S.		USA	Homo sapiens	oronasopharynx	2020-01-23	Severe acute respiratory syndrome coronavirus 2 isolate 2019-nCoV/USA-CA1/2020, complete genome
MN994468	2020-01-28T00:00:00Z	Severe acute respiratory syndrome-related coronavirus	Betacoronavirus	Coronaviridae	29883	GenBank	Uehara,A., Queen,K., Tao,Y., Li,Y., Paden,C.R., Zhang,J., Lu,X., Lynch,B., Sakthivel,S.K.K., Whitaker,B.L., Kamili,S., Wang,L., Murray,J.R., Gerber,S.I., Lindstrom,S., Tong,S.		USA	Homo sapiens	oronasopharynx	2020-01-22	Severe acute respiratory syndrome coronavirus 2 isolate 2019-nCoV/USA-CA2/2020, complete genome
MN988668	2020-01-28T00:00:00Z	Severe acute respiratory syndrome-related coronavirus	Betacoronavirus	Coronaviridae	29881	GenBank	Chen,L., Liu,W., Zhang,Q., Xu,K., Ye,G., Wu,W., Sun,Z., Liu,F., Wu,K., Mei,Y., Zhang,W., Chen,Y., Li,Y., Shi,M., Lan,K., Liu,Y.		China	Homo sapiens		2020-01-02	Severe acute respiratory syndrome coronavirus 2 isolate 2019-nCoV WHU01, complete genome
MN988669	2020-01-28T00:00:00Z	Severe acute respiratory syndrome-related coronavirus	Betacoronavirus	Coronaviridae	29881	GenBank	Chen,L., Liu,W., Zhang,Q., Xu,K., Ye,G., Wu,W., Sun,Z., Liu,F., Wu,K., Mei,Y., Zhang,W., Chen,Y., Li,Y., Shi,M., Lan,K., Liu,Y.		China	Homo sapiens		2020-01-02	Severe acute respiratory syndrome coronavirus 2 isolate 2019-nCoV WHU02, complete genome
MN997409	2020-01-28T00:00:00Z	Severe acute respiratory syndrome-related coronavirus	Betacoronavirus	Coronaviridae	29882	GenBank	Tao,Y., Paden,C.R., Queen,K., Uehara,A., Li,Y., Zhang,J., Lu,X., Lynch,B., Sakthivel,S.K.K., Whitaker,B.L., Kamili,S., Wang,L., Murray,J.R., Gerber,S.I., Lindstrom,S., Tong,S.		USA	Homo sapiens	feces	2020-01-22	Severe acute respiratory syndrome coronavirus 2 isolate 2019-nCoV/USA-AZ1/2020, complete genome
MN988713	2020-01-25T00:00:00Z	Severe acute respiratory syndrome-related coronavirus	Betacoronavirus	Coronaviridae	29882	GenBank	Tao,Y., Queen,K., Paden,C.R., Zhang,J., Li,Y., Uehara,A., Lu,X., Lynch,B., Sakthivel,S.K.K., Whitaker,B.L., Kamili,S., Wang,L., Murray,J.R., Gerber,S.I., Lindstrom,S., Tong,S.		USA	Homo sapiens	lung, oronasopharynx	2020-01-21	Severe acute respiratory syndrome coronavirus 2 isolate 2019-nCoV/USA-IL1/2020, complete genome
MN975262	2020-01-24T00:00:00Z	Severe acute respiratory syndrome-related coronavirus	Betacoronavirus	Coronaviridae	29891	GenBank	Chan,J.F.-W., Yuan,S., Kok,K.H., To,K.K.-W., Chu,H., Yang,J., Xing,F., Liu,J., Yip,C.C.-Y., Poon,R.W.-S., Tsai,H.W., Lo,S.K.-F., Chan,K.H., Poon,V.K.-M., Chan,W.M., Ip,J.D., Cai,J.P., Cheng,V.C.-C., Chen,H., Hui,C.K.-M., Yuen,K.Y., Chan,J.F.W., Yuen,K.-Y.		China	Homo sapiens	lung, oronasopharynx	2020-01-11	Severe acute respiratory syndrome coronavirus 2 isolate 2019-nCoV_HKU-SZ-005b_2020, complete genome
MN938384	2020-01-24T00:00:00Z	Severe acute respiratory syndrome-related coronavirus	Betacoronavirus	Coronaviridae	29838	GenBank	Chan,J.F.-W., Yuan,S., Kok,K.H., To,K.K.-W., Chu,H., Yang,J., Xing,F., Liu,J., Yip,C.C.-Y., Poon,R.W.-S., Tsai,H.W., Lo,S.K.-F., Chan,K.H., Poon,V.K.-M., Chan,W.M., Ip,J.D., Cai,J.P., Cheng,V.C.-C., Chen,H., Hui,C.K.-M., Yuen,K.Y., Chan,J.F.W., Yuen,K.-Y.		China	Homo sapiens	oronasopharynx	2020-01-10	Severe acute respiratory syndrome coronavirus 2 isolate 2019-nCoV_HKU-SZ-002a_2020, complete genome
MN985325	2020-01-24T00:00:00Z	Severe acute respiratory syndrome-related coronavirus	Betacoronavirus	Coronaviridae	29882	GenBank	Queen,K., Tao,Y., Li,Y., Paden,C.R., Lu,X., Lynch,B., Zhang,J., Gerber,S.I., Lindstrom,S., Tong,S.		USA	Homo sapiens	oronasopharynx	2020-01-19	Severe acute respiratory syndrome coronavirus 2 isolate 2019-nCoV/USA-WA1/2020, complete genome
MN908947	2020-01-12T00:00:00Z	Severe acute respiratory syndrome-related coronavirus	Betacoronavirus	Coronaviridae	29903	GenBank	Wu,F., Zhao,S., Yu,B., Chen,Y.M., Wang,W., Song,Z.G., Hu,Y., Tao,Z.W., Tian,J.H., Pei,Y.Y., Yuan,M.L., Zhang,Y.L., Dai,F.H., Liu,Y., Wang,Q.M., Zheng,J.J., Xu,L., Holmes,E.C., Zhang,Y.Z., Chen,Y.-M., Song,Z.-G., Tao,Z.-W., Tian,J.-H., Pei,Y.-Y., Zhang,Y.-L., Dai,F.-H., Wang,Q.-M., Zheng,J.-J., Zhang,Y.-Z.	32015508	China	Homo sapiens		2019-12	Severe acute respiratory syndrome coronavirus 2 isolate Wuhan-Hu-1, complete genome
DQ022305	2005-10-25	Bat Severe acute respiratory syndrome-related coronavirus	Betacoronavirus	Coronaviridae	29728	GenBank	Lau,S.K., Woo,P.C., Li,K.S., Huang,Y., Tsoi,H.W., Wong,B.H., Wong,S.S., Leung,S.Y., Chan,K.H. and Yuen,K.Y.		China				Bat SARS coronavirus HKU3-1, complete genome
DQ412043	2006-07-13	Bat Severe acute respiratory syndrome-related coronavirus	Betacoronavirus	Coronaviridae	29749	GenBank	Li,W., Shi,Z., Yu,M., Ren,W., Smith,C., Epstein,J.H., Wang,H., Crameri,G., Hu,Z., Zhang,H., Zhang,J., McEachern,J., Field,H., Daszak,P., Eaton,B.T., Zhang,S. and Wang,L.F.			Rhinolophus macrotis			Bat SARS coronavirus Rm1, complete genome
DQ648857	2006-07-19	Bat Severe acute respiratory syndrome-related coronavirus	Betacoronavirus	Coronaviridae	29741	GenBank	Tang,X.C., Zhang,J.X., Zhang,S.Y., Wang,P., Fan,X.H., Li,L.F., Li,G., Dong,B.Q., Liu,W., Cheung,C.L., Xu,K.M., Song,W.J., Vijaykrishna,D., Poon,L.L., Peiris,J.S., Smith,G.J., Chen,H. and Guan,Y.						Bat coronavirus (BtCoV/279/2005), complete genome
JX993987	2017-07-07	Bat Severe acute respiratory syndrome-related coronavirus	Betacoronavirus	Coronaviridae	29484	GenBank	Yang,L., Wu,Z., Ren,X., Yang,F., He,G., Zhang,J., Dong,J., Sun,L., Zhu,Y., Du,J., Zhang,S. and Jin,Q.		China	Rhinolophus pusillus			Bat coronavirus Rp/Shaanxi2011, complete genome
KF569996	2014-05-29	Bat Severe acute respiratory syndrome-related coronavirus	Betacoronavirus	Coronaviridae	29805	GenBank	He,B., Zhang,Y., Xu,L., Yang,W., Yang,F., Feng,Y., Xia,L., Zhou,J., Zhen,W., Feng,Y., Guo,H., Zhang,H. and Tu,C.		China	Rhinolophus affinis	alimentary	2011	Rhinolophus affinis coronavirus isolate LYRa11, complete genome
KJ473816	2017-07-07	Bat Severe acute respiratory syndrome-related coronavirus	Betacoronavirus	Coronaviridae	29142	GenBank	Wu,Z., Yang,L., Ren,X., Zhang,J., Yang,F., Zhang,S. and Jin,Q.		China	Rhinolophus sinicus		2013	BtRs-BetaCoV/YN2013, complete genome
KY417146	2017-12-18	Bat Severe acute respiratory syndrome-related coronavirus	Betacoronavirus	Coronaviridae	29782	GenBank	Hu,B., Zeng,L.P., Yang,X.L., Ge,X.Y., Zhang,W., Li,B., Xie,J.Z., Shen,X.R., Zhang,Y.Z., Wang,N., Luo,D.S., Zheng,X.S., Wang,M.N., Daszak,P., Wang,L.F., Cui,J. and Shi,Z.L.		China	Rhinolophus sinicus		2013-04-17	Bat SARS-like coronavirus isolate Rs4231, complete genome
MG772933	2018-01-05	Bat Severe acute respiratory syndrome-related coronavirus	Betacoronavirus	Coronaviridae	29802	GenBank	Hu,D., Zhu,C., Ai,L., He,T., Wang,Y., Ye,F., Yang,L., Ding,C., Zhu,X., Lv,R., Zhu,J., Hassan,B., Feng,Y., Tan,W. and Wang,C.		China	Rhinolophus sinicus		2017-02-01	Bat SARS-like coronavirus isolate bat-SL-CoVZC45, complete genome
MG772934	2018-01-05	Bat Severe acute respiratory syndrome-related coronavirus	Betacoronavirus	Coronaviridae	29732	GenBank	Hu,D., Zhu,C., Ai,L., He,T., Wang,Y., Ye,F., Yang,L., Ding,C., Zhu,X., Lv,R., Zhu,J., Hassan,B., Feng,Y., Tan,W. and Wang,C.		China	Rhinolophus sinicus		2015-07-01	Bat SARS-like coronavirus isolate bat-SL-CoVZXC21, complete genome
MK211376	2018-11-21	Bat Severe acute respiratory syndrome-related coronavirus	Betacoronavirus	Coronaviridae	30256	GenBank	Han,Y. and Wu,Z.		China	Rhinolophus affinis		2016-09-01	Coronavirus BtRs-BetaCoV/YN2018B, complete genome
MN996532	2020-03-24	Bat Severe acute respiratory syndrome-related coronavirus	Betacoronavirus	Coronaviridae	29855	GenBank	Zhou,P., Yang,X.-L., Wang,X.-G., Hu,B., Zhang,L., Zhang,W., Si,H.-R., Zhu,Y., Li,B., Huang,C.-L., Chen,H.-D., Chen,J., Luo,Y., Guo,H., Jiang,R.-D., Liu,M.-Q., Chen,Y., Shen,X.-R., Wang,X., Zheng,X.-S., Zhao,K., Chen,Q.-J., Deng,F., Liu,L.-L., Yan,B., Zhan,F.-X., Wang,Y.-Y., Xiao,G.-F. and Shi,Z.-L.		China	Rhinolophus affinis	fecal swab	2013-07-24	Bat coronavirus RaTG13, complete genome
JX869059	2012-12-04	Middle East respiratory syndrome-related coronavirus	Betacoronavirus	Coronaviridae	30119	GenBank	van Boheemen,S., de Graaf,M., Lauber,C., Bestebroer,T.M., Raj,V.S., Zaki,A.M., Osterhaus,A.D., Haagmans,B.L., Gorbalenya,A.E., Snijder,E.J. and Fouchier,R.A.			Homo sapiens		2012-06-13	Human betacoronavirus 2c EMC/2012, complete genome
KT368829	2015-12-17	Middle East respiratory syndrome-related coronavirus	Betacoronavirus	Coronaviridae	30118	GenBank	Sabir,J.S.M., Lam,T.Y., Ahmed,M.M., Li,L., Shen,Y., AboAba,S., Qureshi,M.I., Abu-Zaid,M., Zhang,Y., Khiyami,M.A., Alharbi,N.S., Hajrah,N.H., Sabir,M.J., Mutwakil,M.H.Z., Kabli,S.A., Alsulaimany,F.A.S., Obaid,A.Y., Zhou,B., Smith,D.K., Holmes,E.C., Zhu,H. and Guan,Y.		Saudi Arabia	Camel		2014-12-01	Middle East respiratory syndrome coronavirus isolate camel/Jeddah/D33(b)/2014, complete genome
AY274119	2017-12-19	Severe acute respiratory syndrome-related coronavirus	Betacoronavirus	Coronaviridae	29751	GenBank	He,R., Dobie,F., Ballantine,M., Leeson,A., Li,Y., Bastien,N., Cutts,T., Andonov,A., Cao,J., Booth,T.F., Plummer,F.A., Tyler,S., Baker,L. and Li,X.		Canada: Toronto	Homo sapiens; patient #2 with severe acute respiratory syndrome (SARS)			Severe acute respiratory syndrome-related coronavirus isolate Tor2, complete genome
AY278741	2003-04-17	Severe acute respiratory syndrome-related coronavirus	Betacoronavirus	Coronaviridae	29727	GenBank	Rota,P.A., Oberste,M.S., Monroe,S.S., Nix,W.A., Campagnoli,R., Icenogle,J.P., Penaranda,S., Bankamp,B., Maher,K., Chen,M.H., Tong,S., Tamin,A., Lowe,L., Frace,M., DeRisi,J.L., Chen,Q., Wang,D., Erdman,D.D., Peret,T.C., Burns,C., Ksiazek,T.G., Rollin,P.E., Sanchez,A., Liffick,S., Holloway,B., Limor,J., McCaustland,K., Olsen-Rasmussen,M., Fouchier,R., Gunther,S., Osterhaus,A.D., Drosten,C., Pallans…						SARS coronavirus Urbani, complete genome
AY572035	2004-03-11	Severe acute respiratory syndrome-related coronavirus	Betacoronavirus	Coronaviridae	29518	GenBank	Wang,M., Yan,M., Xu,H., Liang,W., Kan,B., Zheng,B., Chen,H., Zheng,H., Xu,Y., Zhang,E., Wang,H., Ye,J., Li,G., Li,M., Cui,Z., Liu,Y.F., Guo,R.T., Liu,X.N., Zhan,L.H., Zhou,D.H., Zhao,A., Hai,R., Yu,D., Guan,Y. and Xu,J.		China: Southern China	Civet	rectal swab		SARS coronavirus civet010, complete genome
DQ182595	2005-08-26	Severe acute respiratory syndrome-related coronavirus	Betacoronavirus	Coronaviridae	29706	GenBank	Li,L., Wang,Z., Lu,Y., Bao,Q., Chen,S., Wu,N., Cheng,S., Weng,J., Zhang,Y., Yan,J., Mei,L., Wang,X., Zhu,H., Yu,Y., Zhang,M., Li,M., Yao,J., Lu,Q., Yao,P., Bo,X., Wo,J., Wang,S. and Hu,S.		China: Hangzhou		cultured virus in Vero cell inoculated with throat swab from the first patient with severe acute respiratory syndrome (SARS) in Zhejiang	2003-04-21	SARS coronavirus ZJ0301 from China, complete genome
GU553363	2010-01-15	Severe acute respiratory syndrome-related coronavirus	Betacoronavirus	Coronaviridae	29644	GenBank	Spiro,D., Halpin,R., Wang,S., Hostetler,J., Hine,E., Overton,L., Tsitrin,T., Katzel,D., Sarmiento,M., Sitz,J., Amedeo,P., Caler,E., Lorenzi,H., Schobel,S., Sundaram,J., Poon,L. and Harrod,K.		China: Hong Kong	Homo sapiens		2003-06-07	SARS coronavirus HKU-39849 isolate TCVSP-HARROD-00001, complete genome
